# Supplementary material for: Redox-Initiated RAFT Emulsion Polymerization-Induced Self-Assembly of β-Ketoester Functional Monomers
Source: Polymers (Basel). 2025 Mar 24;17(7):870. doi: 10.3390/polym17070870 (PMC11990964; doi:10.3390/polym17070870)
Supplement: Supplementary file 1 [file polymers-17-00870-s001.zip]

Archive with 1 entries (1 files):
- polymers-3446640-supplementary.pdf
